# Supplementary material for: Lipids of Platelet-Rich Fibrin Reduce the Inflammatory Response in Mesenchymal Cells and Macrophages
Source: Cells. 2023 Feb 16;12(4):634. doi: 10.3390/cells12040634 (PMC9954017; doi:10.3390/cells12040634)
Supplement: Supplementary file 1 [file cells-12-00634-s001.zip]

Archive with 1 entries (1 files):
- cells-2052334-supplementary.pdf
